# Supplementary material for: Umbelliferose Isolated from Cuminum cyminum L. Seeds Inhibits Antigen-Induced Degranulation in Rat Basophilic Leukemia RBL-2H3 Cells
Source: Molecules. 2022 Jun 25;27(13):4101. doi: 10.3390/molecules27134101 (PMC9268690; doi:10.3390/molecules27134101)
Supplement: Supplementary file 1 [file molecules-27-04101-s001.zip]

Archive with 1 entries (1 files):
- molecules-1780122-supplementary.pdf
